# Supplementary material for: Quantitative Characterization of the Impact of Protein–Protein Interactions on Ligand–Protein Binding: A Multi-Chain Dynamics Perturbation Analysis Method
Source: Int J Mol Sci. 2024 Aug 23;25(17):9172. doi: 10.3390/ijms25179172 (PMC11394879; doi:10.3390/ijms25179172)
Supplement: Supplementary file 1 [file ijms-25-09172-s001.zip]

Archive with 2 entries (2 files):
- Table S1-PPI_effects_on_mcDPA.pdf
- Table S2-PPI_ZDOCK_on_mcDPA.pdf
